# Supplementary material for: Exploring Knowledge of Antibiotic Use, Resistance, and Stewardship Programs among Pharmacy Technicians Serving in Ambulatory Care Settings in Pakistan and the Implications
Source: Antibiotics (Basel). 2022 Jul 8;11(7):921. doi: 10.3390/antibiotics11070921 (PMC9311796; doi:10.3390/antibiotics11070921)
Supplement: Supplementary file 1 [file antibiotics-11-00921-s001.zip]

Archive with 1 entries (1 files):
- antibiotics-1793033-supplementary.pdf
